# Supplementary material for: Sarcopenia and Mortality in Older Hemodialysis Patients
Source: Nutrients. 2022 Jun 5;14(11):2354. doi: 10.3390/nu14112354 (PMC9182960; doi:10.3390/nu14112354)
Supplement: Supplementary file 1 [file nutrients-14-02354-s001.zip]

Archive with 1 entries (1 files):
- nutrients-1689347-supplementary.pdf
